# Supplementary material for: Enterohepatic Recirculation-Mediated Reabsorption of Aristolochic Acid I: Revealed by Toxicokinetics and Metabolite Identification in Rats
Source: Toxics. 2025 Oct 27;13(11):919. doi: 10.3390/toxics13110919 (PMC12656546; doi:10.3390/toxics13110919)
Supplement: Supplementary file 1 [file toxics-13-00919-s001.zip]

Archive with 2 entries (2 files):
- 20251008 ARRIVE Checklist.pdf
- 20251008 Supplementary materials.pdf
